# Supplementary material for: Risk Stratification of Cholangiocarcinoma Patients Presenting with Jaundice: A Retrospective Analysis from a Tertiary Referral Center
Source: Cancers (Basel). 2021 Apr 25;13(9):2070. doi: 10.3390/cancers13092070 (PMC8123266; doi:10.3390/cancers13092070)
Supplement: Supplementary file 1 [file cancers-13-02070-s001.zip]

Archive with 1 entries (1 files):
- cancers-1179551-supplementary.pdf
